# Supplementary material for: Universal salt-assisted assembly of MXene from suspension on polymer substrates
Source: Nat Commun. 2024 Nov 25;15:10027. doi: 10.1038/s41467-024-53840-y (PMC11589784; doi:10.1038/s41467-024-53840-y)
Supplement: Supplementary file 4 — Source Data [file 41467_2024_53840_MOESM4_ESM.xlsx]

## Sheet: Figure 2c
Pure water			3 M NaCl solution				Pure water			3 M NaCl solution
MXene-PDMS gap (Å)	System potential energy (x102 kcal mol-1)	Standard deviation	MXene-PDMS gap (Å)	System potential energy (x102 kcal mol-1)	Standard deviation		MXene-MXene gap (Å)	System potential energy (x102 kcal mol-1)	Standard deviation	MXene-MXene gap (Å)	System potential energy (x102 kcal mol-1)	Standard deviation
9	-5.4323	0.16598	9	-3.01775	0.17142		10	2.89851	0.18775	10	2.94492	0.18948
9.5	-5.39296	0.17026	10	-3.11926	0.16842		11	2.65508	0.19	11	2.95619	0.19016
10	-5.38466	0.16734	11	-2.22661	0.21161		12	2.91008	0.19291	12	2.61195	0.20122
10.5	-5.75827	0.16903	12	-0.04629	0.17196		13	3.73292	0.19236	13	2.81077	0.18982
11	-5.1698	0.16537	13	-0.08709	0.17147		14	3.82208	0.19274	14	2.6817	0.18945
11.5	-5.35347	0.16923	14	-0.11311	0.1718		15	7.40755	0.18147	15	2.60099	0.19254
12	0.18128	0.16738	15	0	0.17248		16	7.34275	0.18131	16	2.43291	0.19009
12.5	-0.0626	0.1717					17	7.17126	0.18137	17	2.31306	0.18824
13	0.22452	0.16891
13.5	-0.12969	0.16833
14	0.03371	0.16947
14.5	0.15551	0.16777
15	0	0.16738

## Sheet: Figure 2d
Water									Na ion									Cl ion
10 Å		12 Å		14 Å		16 Å			10 Å		12 Å		14 Å		16 Å			10 Å		12 Å		14 Å		16 Å
Distance to MXene inter-surface (Å)	Water density (mol L-1)	Distance to MXene inter-surface (Å)	Water density (mol L-1)	Distance to MXene inter-surface (Å)	Water density (mol L-1)	Distance to MXene inter-surface (Å)	Water density (mol L-1)		Distance to MXene inter-surface (Å)	Na+ density (mol L-1)	Distance to MXene inter-surface (Å)	Na+ density (mol L-1)	Distance to MXene inter-surface (Å)	Na+ density (mol L-1)	Distance to MXene inter-surface (Å)	Na+ density (mol L-1)		Distance to MXene inter-surface (Å)	Cl- density (mol L-1)	Distance to MXene inter-surface (Å)	Cl- density (mol L-1)	Distance to MXene inter-surface (Å)	Cl- density (mol L-1)	Distance to MXene inter-surface (Å)	Cl- density (mol L-1)
-5	0	-6	0	-7	0	-8	0		-5	0	-6	0	-7	0	-8	0		-5	0	-6	0	-7	0	-8	0
-4.96	0	-5.96	0	-6.96	0	-7.96	0		-4.96	0	-5.96	0	-6.96	0	-7.96	0		-4.96	0	-5.96	0	-6.96	0	-7.96	0
-4.92	0	-5.92	0	-6.92	0	-7.92	0		-4.92	0	-5.92	0	-6.92	0	-7.92	0		-4.92	0	-5.92	0	-6.92	0	-7.92	0
-4.88	0	-5.88	0	-6.88	0	-7.88	0		-4.88	0	-5.88	0	-6.88	0	-7.88	0		-4.88	0	-5.88	0	-6.88	0	-7.88	0
-4.84	0	-5.84	0	-6.84	0	-7.84	0		-4.84	0	-5.84	0	-6.84	0	-7.84	0		-4.84	0	-5.84	0	-6.84	0	-7.84	0
-4.8	0	-5.8	0	-6.8	0	-7.8	0		-4.8	0	-5.8	0	-6.8	0	-7.8	0		-4.8	0	-5.8	0	-6.8	0	-7.8	0
-4.76	0	-5.76	0	-6.76	0	-7.76	0		-4.76	0	-5.76	0	-6.76	0	-7.76	0		-4.76	0	-5.76	0	-6.76	0	-7.76	0
-4.72	0	-5.72	0	-6.72	0	-7.72	0		-4.72	0	-5.72	0	-6.72	0	-7.72	0		-4.72	0	-5.72	0	-6.72	0	-7.72	0
-4.68	0	-5.68	0	-6.68	0	-7.68	0		-4.68	0	-5.68	0	-6.68	0	-7.68	0		-4.68	0	-5.68	0	-6.68	0	-7.68	0
-4.64	0	-5.64	0	-6.64	0	-7.64	0		-4.64	0	-5.64	0	-6.64	0	-7.64	0		-4.64	0	-5.64	0	-6.64	0	-7.64	0
-4.6	0	-5.6	0	-6.6	0	-7.6	0		-4.6	0	-5.6	0	-6.6	0	-7.6	0		-4.6	0	-5.6	0	-6.6	0	-7.6	0
-4.56	0	-5.56	0	-6.56	0	-7.56	0		-4.56	0	-5.56	0	-6.56	0	-7.56	0		-4.56	0	-5.56	0	-6.56	0	-7.56	0
-4.52	0	-5.52	0	-6.52	0	-7.52	0		-4.52	0	-5.52	0	-6.52	0	-7.52	0		-4.52	0	-5.52	0	-6.52	0	-7.52	0
-4.48	0	-5.48	0	-6.48	0	-7.48	0		-4.48	0	-5.48	0	-6.48	0	-7.48	0		-4.48	0	-5.48	0	-6.48	0	-7.48	0
-4.44	0	-5.44	0	-6.44	0	-7.44	0		-4.44	0	-5.44	0	-6.44	0	-7.44	0		-4.44	0	-5.44	0	-6.44	0	-7.44	0
-4.4	0	-5.4	0	-6.4	0	-7.4	0		-4.4	0	-5.4	0	-6.4	0	-7.4	0		-4.4	0	-5.4	0	-6.4	0	-7.4	0
-4.36	0	-5.36	0	-6.36	0	-7.36	0		-4.36	0	-5.36	0	-6.36	0	-7.36	0		-4.36	0	-5.36	0	-6.36	0	-7.36	0
-4.32	0	-5.32	0	-6.32	0	-7.32	0		-4.32	0	-5.32	0	-6.32	0	-7.32	0		-4.32	0	-5.32	0	-6.32	0	-7.32	0
-4.28	0	-5.28	0	-6.28	0	-7.28	0		-4.28	0	-5.28	0	-6.28	0	-7.28	0		-4.28	0	-5.28	0	-6.28	0	-7.28	0
-4.24	0	-5.24	0	-6.24	0	-7.24	0		-4.24	0	-5.24	0	-6.24	0	-7.24	0		-4.24	0	-5.24	0	-6.24	0	-7.24	0
-4.2	0	-5.2	0	-6.2	0	-7.2	0		-4.2	0	-5.2	0	-6.2	0	-7.2	0		-4.2	0	-5.2	0	-6.2	0	-7.2	0
-4.16	0	-5.16	0	-6.16	0	-7.16	0		-4.16	0	-5.16	0	-6.16	0	-7.16	0		-4.16	0	-5.16	0	-6.16	0	-7.16	0
-4.12	0	-5.12	0	-6.12	0	-7.12	0		-4.12	0	-5.12	0	-6.12	0	-7.12	0		-4.12	0	-5.12	0	-6.12	0	-7.12	0
-4.08	0	-5.08	0	-6.08	0	-7.08	0		-4.08	0	-5.08	0	-6.08	0	-7.08	0		-4.08	0	-5.08	0	-6.08	0	-7.08	0
-4.04	0	-5.04	0	-6.04	0	-7.04	0		-4.04	0	-5.04	0	-6.04	0	-7.04	0		-4.04	0	-5.04	0	-6.04	0	-7.04	0
-4	0	-5	0	-6	0	-7	0		-4	0	-5	0	-6	0	-7	0		-4	0	-5	0	-6	0	-7	0
-3.96	0	-4.96	0	-5.96	0	-6.96	0		-3.96	0	-4.96	0	-5.96	0	-6.96	0		-3.96	0	-4.96	0	-5.96	0	-6.96	0
-3.92	0	-4.92	0	-5.92	0	-6.92	0		-3.92	0	-4.92	0	-5.92	0	-6.92	0		-3.92	0	-4.92	0	-5.92	0	-6.92	0
-3.88	0	-4.88	0	-5.88	0	-6.88	0		-3.88	0	-4.88	0	-5.88	0	-6.88	0		-3.88	0	-4.88	0	-5.88	0	-6.88	0
-3.84	0	-4.84	0	-5.84	0	-6.84	0		-3.84	0	-4.84	0	-5.84	0	-6.84	0		-3.84	0	-4.84	0	-5.84	0	-6.84	0
-3.8	0	-4.8	0	-5.8	0	-6.8	0		-3.8	0	-4.8	0	-5.8	0	-6.8	0		-3.8	0	-4.8	0	-5.8	0	-6.8	0
-3.76	0	-4.76	0	-5.76	0	-6.76	0		-3.76	0	-4.76	0	-5.76	0	-6.76	0		-3.76	0	-4.76	0	-5.76	0	-6.76	0
-3.72	0	-4.72	0	-5.72	0	-6.72	0		-3.72	6.25886e-05	-4.72	2.16653e-05	-5.72	1.9258e-05	-6.72	0		-3.72	0	-4.72	0	-5.72	0	-6.72	0
-3.68	0	-4.68	0	-5.68	0	-6.68	0		-3.68	0.000358681	-4.68	0.000103512	-5.68	0.000108326	-6.68	7.70321e-05		-3.68	0	-4.68	0	-5.68	0	-6.68	0
-3.64	0	-4.64	0	-5.64	0	-6.64	0		-3.64	0.00223	-4.64	0.000387568	-5.64	0.000221467	-6.64	0.000399604		-3.64	0	-4.64	0	-5.64	0	-6.64	0
-3.6	0	-4.6	0	-5.6	0	-6.6	0		-3.6	0.00943	-4.6	0.00153	-5.6	0.000840131	-6.6	0.00177		-3.6	0	-4.6	0	-5.6	0	-6.6	0
-3.56	0	-4.56	0	-5.56	0	-6.56	0		-3.56	0.03369	-4.56	0.00549	-5.56	0.00348	-6.56	0.0068		-3.56	0	-4.56	0	-5.56	0	-6.56	0
-3.52	0	-4.52	0	-5.52	0	-6.52	0		-3.52	0.09751	-4.52	0.01648	-5.52	0.01486	-6.52	0.02346		-3.52	0	-4.52	0	-5.52	0	-6.52	0
-3.48	0	-4.48	0	-5.48	0	-6.48	0		-3.48	0.25506	-4.48	0.05411	-5.48	0.053	-6.48	0.07012		-3.48	0	-4.48	0	-5.48	0	-6.48	0
-3.44	0	-4.44	0	-5.44	1.44435e-05	-6.44	1.20363e-05		-3.44	0.57046	-4.44	0.1624	-5.44	0.16144	-6.44	0.20057		-3.44	0	-4.44	0	-5.44	0	-6.44	0
-3.4	8.66611e-05	-4.4	0.000168508	-5.4	0.000129992	-6.4	6.49958e-05		-3.4	1.12674	-4.4	0.46403	-5.4	0.45246	-6.4	0.51908		-3.4	0	-4.4	0	-5.4	0	-6.4	0
-3.36	0.00126	-4.36	0.00129	-5.36	0.00153	-6.36	0.000353866		-3.36	1.97365	-4.36	1.12067	-5.36	1.07274	-6.36	1.2072		-3.36	0	-4.36	0	-5.36	0	-6.36	0
-3.32	0.01046	-4.32	0.01207	-5.32	0.01247	-6.32	0.00302		-3.32	3.11342	-4.32	2.26996	-5.32	2.14697	-6.32	2.40357		-3.32	0	-4.32	0	-5.32	0	-6.32	0
-3.28	0.06034	-4.28	0.06971	-5.28	0.07785	-6.28	0.02015		-3.28	4.5911	-4.28	3.95359	-5.28	3.75102	-6.28	4.25144		-3.28	0	-4.28	0	-5.28	0	-6.28	0
-3.24	0.23863	-4.24	0.2738	-5.24	0.30753	-6.24	0.09116		-3.24	6.48539	-4.24	6.14271	-5.24	5.80266	-6.24	6.6156		-3.24	0	-4.24	0	-5.24	0	-6.24	0
-3.2	0.68607	-4.2	0.78583	-5.2	0.88305	-6.2	0.30032		-3.2	8.49732	-4.2	8.36611	-5.2	7.98292	-6.2	8.82649		-3.2	0	-4.2	0	-5.2	0	-6.2	0
-3.16	1.49114	-4.16	1.72645	-5.16	1.92293	-6.16	0.77211		-3.16	9.63017	-4.16	9.565	-5.16	9.32547	-6.16	9.73844		-3.16	0	-4.16	0	-5.16	0	-6.16	0
-3.12	2.58608	-4.12	2.98915	-5.12	3.31873	-6.12	1.58499		-3.12	8.95614	-4.12	8.94176	-5.12	8.98593	-6.12	8.77195		-3.12	0	-4.12	0	-5.12	0	-6.12	0
-3.08	3.733	-4.08	4.25403	-5.08	4.69259	-6.08	2.7573		-3.08	6.83504	-4.08	6.90454	-5.08	7.15861	-6.08	6.53198		-3.08	0	-4.08	0	-5.08	0	-6.08	0
-3.04	4.71824	-4.04	5.23827	-5.04	5.76641	-6.04	4.18944		-3.04	4.3722	-4.04	4.51135	-5.04	4.8324	-6.04	4.14479		-3.04	0	-4.04	0	-5.04	0	-6.04	0
-3	5.56142	-4	5.94683	-5	6.50683	-6	5.70985		-3	2.45052	-4	2.56308	-5	2.85402	-6	2.31041		-3	0	-4	0	-5	0	-6	0
-2.96	6.30613	-3.96	6.58385	-4.96	7.07575	-5.96	7.10266		-2.96	1.25761	-3.96	1.33146	-4.96	1.5391	-5.96	1.15419		-2.96	0	-3.96	0	-4.96	0	-5.96	0
-2.92	7.0198	-3.92	7.29083	-4.92	7.62008	-5.92	8.17097		-2.92	0.62119	-3.92	0.65648	-4.92	0.79035	-5.92	0.53312		-2.92	0	-3.92	0	-4.92	0	-5.92	0
-2.88	7.52455	-3.88	7.89955	-4.88	8.01378	-5.88	8.77396		-2.88	0.31361	-3.88	0.32962	-4.88	0.41227	-5.88	0.24879		-2.88	0	-3.88	0	-4.88	0	-5.88	0
-2.84	7.59849	-3.84	8.10597	-4.84	8.07381	-5.84	8.80605		-2.84	0.17702	-3.84	0.18842	-4.84	0.23158	-5.84	0.12775		-2.84	0	-3.84	0	-4.84	0	-5.84	0
-2.8	7.05866	-3.8	7.70913	-4.8	7.73236	-5.8	8.50392		-2.8	0.11883	-3.8	0.13081	-4.8	0.15945	-5.8	0.08499		-2.8	0	-3.8	0	-4.8	0	-5.8	0
-2.76	6.06753	-3.76	6.97676	-4.76	7.27982	-5.76	8.36256		-2.76	0.11079	-3.76	0.13514	-4.76	0.16895	-5.76	0.08394		-2.76	0	-3.76	0	-4.76	0	-5.76	0
-2.72	5.20106	-3.72	6.38158	-4.72	7.2569	-5.72	8.92365		-2.72	0.14121	-3.72	0.20264	-4.72	0.25269	-5.72	0.11725		-2.72	0	-3.72	0	-4.72	0	-5.72	0
-2.68	4.94775	-3.68	6.54436	-4.68	8.19269	-5.68	10.7839		-2.68	0.20128	-3.68	0.31847	-4.68	0.40847	-5.68	0.18063		-2.68	0	-3.68	0	-4.68	0	-5.68	0
-2.64	5.6158	-3.64	7.76465	-4.64	10.36	-5.64	14.1615		-2.64	0.29286	-3.64	0.47483	-4.64	0.60891	-5.64	0.26864		-2.64	0	-3.64	0	-4.64	0	-5.64	0
-2.6	7.17073	-3.6	10.0849	-4.6	13.8161	-5.6	19.1606		-2.6	0.39449	-3.6	0.64463	-4.6	0.82647	-5.6	0.36527		-2.6	0	-3.6	0	-4.6	0	-5.6	0
-2.56	9.58429	-3.56	13.4017	-4.56	18.4249	-5.56	25.693		-2.56	0.48808	-3.56	0.81112	-4.56	1.01766	-5.56	0.46541		-2.56	0	-3.56	0	-4.56	0	-5.56	0
-2.52	12.6752	-3.52	17.5492	-4.52	24.0863	-5.52	33.7198		-2.52	0.57216	-3.52	0.94347	-4.52	1.178	-5.52	0.5558		-2.52	0	-3.52	0	-4.52	0	-5.52	0
-2.48	16.3847	-3.48	22.4491	-4.48	30.598	-5.48	43.0205		-2.48	0.62662	-3.48	1.03822	-4.48	1.27981	-5.48	0.64507		-2.48	0	-3.48	0	-4.48	0	-5.48	0
-2.44	20.5869	-3.44	28.0324	-4.44	37.8434	-5.44	53.3744		-2.44	0.65328	-3.44	1.07669	-4.44	1.33656	-5.44	0.71772		-2.44	0	-3.44	0	-4.44	0	-5.44	0
-2.4	25.2305	-3.4	33.9933	-4.4	45.631	-5.4	64.5198		-2.4	0.66427	-3.4	1.084	-4.4	1.34681	-5.4	0.76104		-2.4	0	-3.4	0	-4.4	0	-5.4	0
-2.36	30.0338	-3.36	40.2664	-4.36	53.5731	-5.36	75.7557		-2.36	0.66005	-3.36	1.06052	-4.36	1.31894	-5.36	0.81548		-2.36	0	-3.36	0	-4.36	0	-5.36	0
-2.32	34.6563	-3.32	46.2308	-4.32	61.1083	-5.32	86.5624		-2.32	0.6517	-3.32	1.01504	-4.32	1.27975	-5.32	0.84587		-2.32	0	-3.32	0	-4.32	0	-5.32	0
-2.28	38.7745	-3.28	51.4876	-4.28	67.7524	-5.28	96.2185		-2.28	0.62879	-3.28	0.94771	-4.28	1.22481	-5.28	0.87421		-2.28	0	-3.28	4.09233e-05	-4.28	8.66611e-05	-5.28	2.64798e-05
-2.24	42.1998	-3.24	55.7858	-4.24	73.118	-5.24	104.32		-2.24	0.60211	-3.24	0.8786	-4.24	1.15933	-5.24	0.89515		-2.24	0	-3.24	2.64798e-05	-4.24	6.25886e-05	-5.24	0.00014925
-2.2	44.7019	-3.2	58.9475	-4.2	77.0315	-5.2	110.399		-2.2	0.5765	-3.2	0.82013	-4.2	1.10608	-5.2	0.91687		-2.2	0	-3.2	6.25886e-05	-4.2	0.000344237	-5.2	0.000377939
-2.16	46.226	-3.16	60.8031	-4.16	79.3809	-5.16	114.304		-2.16	0.54597	-3.16	0.75125	-4.16	1.05472	-5.16	0.93575		-2.16	0.000156471	-3.16	0.000327386	-4.16	0.000979752	-5.16	0.000885869
-2.12	46.9562	-3.12	61.6572	-4.12	80.436	-5.12	116.421		-2.12	0.52048	-3.12	0.68781	-4.12	0.99929	-5.12	0.95424		-2.12	0.000310536	-3.12	0.000505523	-4.12	0.002	-5.12	0.00285
-2.08	46.9187	-3.08	61.4907	-4.08	80.2709	-5.08	117.098		-2.08	0.49841	-3.08	0.6237	-4.08	0.95332	-5.08	0.97138		-2.08	0.000623479	-3.08	0.00121	-4.08	0.00358	-5.08	0.00571
-2.04	46.3116	-3.04	60.6439	-4.04	79.371	-5.04	116.329		-2.04	0.47372	-3.04	0.57347	-4.04	0.90794	-5.04	0.98834		-2.04	0.00155	-3.04	0.00223	-4.04	0.00701	-5.04	0.01069
-2	45.2513	-3	59.3058	-4	77.8291	-5	114.582		-2	0.45563	-3	0.53234	-4	0.87596	-5	1.00539		-2	0.00334	-3	0.00372	-4	0.01165	-5	0.01825
-1.96	43.9648	-2.96	57.7321	-3.96	75.8272	-4.96	112.169		-1.96	0.44557	-2.96	0.49491	-3.96	0.84979	-4.96	1.01159		-1.96	0.00557	-2.96	0.00565	-3.96	0.01721	-4.96	0.03165
-1.92	42.5038	-2.92	55.9037	-3.92	73.475	-4.92	109.407		-1.92	0.44044	-2.92	0.46913	-3.92	0.82304	-4.92	1.0222		-1.92	0.00883	-2.92	0.00829	-3.92	0.0279	-4.92	0.04947
-1.88	40.9341	-2.88	53.9005	-3.88	70.9895	-4.88	106.268		-1.88	0.43786	-2.88	0.44739	-3.88	0.80535	-4.88	1.03283		-1.88	0.0148	-2.88	0.01252	-3.88	0.0423	-4.88	0.07414
-1.84	39.3051	-2.84	51.8686	-3.84	68.5165	-4.84	102.985		-1.84	0.43686	-2.84	0.42347	-3.84	0.79638	-4.84	1.04777		-1.84	0.02212	-2.84	0.01939	-3.84	0.06235	-4.84	0.10803
-1.8	37.7388	-2.8	49.7829	-3.8	66.0819	-4.8	99.5819		-1.8	0.44011	-2.8	0.41018	-3.8	0.78835	-4.8	1.06757		-1.8	0.03449	-2.8	0.02597	-3.8	0.08948	-4.8	0.14689
-1.76	36.2258	-2.76	47.8158	-3.76	63.6362	-4.76	96.2657		-1.76	0.44413	-2.76	0.39957	-3.76	0.78779	-4.76	1.0764		-1.76	0.04574	-2.76	0.03351	-3.76	0.11893	-4.76	0.19876
-1.72	34.7733	-2.72	45.9371	-3.72	61.3116	-4.72	92.9121		-1.72	0.44899	-2.72	0.39022	-3.72	0.79036	-4.72	1.10012		-1.72	0.05777	-2.72	0.042	-3.72	0.15527	-4.72	0.25094
-1.68	33.3533	-2.68	44.1299	-3.68	59.0543	-4.68	89.6874		-1.68	0.45511	-2.68	0.38786	-3.68	0.79412	-4.68	1.12178		-1.68	0.07512	-2.68	0.05115	-3.68	0.19627	-4.68	0.3063
-1.64	32.0818	-2.64	42.3729	-3.64	56.8471	-4.64	86.605		-1.64	0.47125	-2.64	0.38947	-3.64	0.80185	-4.64	1.13948		-1.64	0.08616	-2.64	0.05952	-3.64	0.24211	-4.64	0.36493
-1.6	30.9613	-2.6	40.7219	-3.6	54.814	-4.6	83.5815		-1.6	0.48695	-2.6	0.39758	-3.6	0.81832	-4.6	1.17005		-1.6	0.09662	-2.6	0.068	-3.6	0.29115	-4.6	0.44178
-1.56	29.884	-2.56	39.1543	-3.56	52.8931	-4.56	80.7241		-1.56	0.49785	-2.56	0.40994	-3.56	0.843	-4.56	1.18953		-1.56	0.11374	-2.56	0.08203	-3.56	0.35063	-4.56	0.5114
-1.52	28.9042	-2.52	37.6975	-3.52	51.1388	-4.52	77.9502		-1.52	0.51341	-2.52	0.42414	-3.52	0.8751	-4.52	1.22431		-1.52	0.12464	-2.52	0.08987	-3.52	0.3981	-4.52	0.57942
-1.48	28.0166	-2.48	36.3284	-3.48	49.4294	-4.48	75.4568		-1.48	0.5371	-2.48	0.44301	-3.48	0.91729	-4.48	1.26872		-1.48	0.13386	-2.48	0.10277	-3.48	0.44721	-4.48	0.64471
-1.44	27.2273	-2.44	35.0492	-3.44	47.9489	-4.44	73.046		-1.44	0.55855	-2.44	0.47001	-3.44	0.9631	-4.44	1.30388		-1.44	0.14865	-2.44	0.11439	-3.44	0.4954	-4.44	0.7146
-1.4	26.5415	-2.4	33.9461	-3.4	46.4873	-4.4	70.7083		-1.4	0.58415	-2.4	0.4944	-3.4	1.01258	-4.4	1.35136		-1.4	0.15956	-2.4	0.12041	-3.4	0.54072	-4.4	0.77388
-1.36	25.8834	-2.36	32.8712	-3.36	45.0657	-4.36	68.5913		-1.36	0.60911	-2.36	0.52444	-3.36	1.06456	-4.36	1.39116		-1.36	0.16923	-2.36	0.12889	-3.36	0.58498	-4.36	0.83272
-1.32	25.2678	-2.32	31.8788	-3.32	43.8529	-4.32	66.5953		-1.32	0.62442	-2.32	0.55025	-3.32	1.11889	-4.32	1.45838		-1.32	0.17661	-2.32	0.13473	-3.32	0.62315	-4.32	0.89827
-1.28	24.6883	-2.28	30.9176	-3.28	42.6863	-4.28	64.6965		-1.28	0.64341	-2.28	0.58449	-3.28	1.17111	-4.28	1.52753		-1.28	0.18285	-2.28	0.1427	-3.28	0.65246	-4.28	0.94482
-1.24	24.2803	-2.24	30.0474	-3.24	41.6459	-4.24	63.0596		-1.24	0.64521	-2.24	0.6127	-3.24	1.22235	-4.24	1.58192		-1.24	0.18541	-2.24	0.15106	-3.24	0.68461	-4.24	0.98159
-1.2	23.8643	-2.2	29.2954	-3.2	40.6826	-4.2	61.3742		-1.2	0.63597	-2.2	0.65249	-3.2	1.2613	-4.2	1.66083		-1.2	0.18981	-2.2	0.15981	-3.2	0.71438	-4.2	1.01507
-1.16	23.5141	-2.16	28.5923	-3.16	39.8026	-4.16	59.8233		-1.16	0.6259	-2.16	0.68516	-3.16	1.30126	-4.16	1.73397		-1.16	0.19186	-2.16	0.16856	-3.16	0.74106	-4.16	1.06544
-1.12	23.2102	-2.12	27.968	-3.12	38.9529	-4.12	58.3282		-1.12	0.61451	-2.12	0.73069	-3.12	1.34225	-4.12	1.80315		-1.12	0.19568	-2.12	0.17641	-3.12	0.76299	-4.12	1.08689
-1.08	22.959	-2.08	27.4099	-3.08	38.2312	-4.08	56.9688		-1.08	0.62027	-2.08	0.76787	-3.08	1.3984	-4.08	1.87388		-1.08	0.19439	-2.08	0.18279	-3.08	0.7876	-4.08	1.10403
-1.04	22.7229	-2.04	26.868	-3.04	37.4719	-4.04	55.6617		-1.04	0.62281	-2.04	0.81741	-3.04	1.46128	-4.04	1.95737		-1.04	0.19706	-2.04	0.19325	-3.04	0.80087	-4.04	1.11948
-1	22.525	-2	26.3899	-3	36.8089	-4	54.4745		-1	0.62987	-2	0.86639	-3	1.53402	-4	2.05027		-1	0.19924	-2	0.20717	-3	0.81707	-4	1.13803
-0.96	22.3355	-1.96	25.9707	-2.96	36.2439	-3.96	53.3038		-0.96	0.64167	-1.96	0.91865	-2.96	1.60874	-3.96	2.16227		-0.96	0.21082	-1.96	0.21884	-2.96	0.83474	-3.96	1.15827
-0.92	22.1991	-1.92	25.5599	-2.92	35.7623	-3.92	52.3084		-0.92	0.65976	-1.92	0.98587	-2.92	1.67622	-3.92	2.27613		-0.92	0.21507	-1.92	0.23428	-2.92	0.85081	-3.92	1.19123
-0.88	22.0509	-1.88	25.257	-2.88	35.28	-3.88	51.2946		-0.88	0.69109	-1.88	1.05064	-2.88	1.75744	-3.88	2.39716		-0.88	0.21907	-1.88	0.24666	-2.88	0.88068	-3.88	1.21912
-0.84	21.952	-1.84	24.9605	-2.84	34.8497	-3.84	50.3051		-0.84	0.7059	-1.84	1.11285	-2.84	1.83199	-3.84	2.49713		-0.84	0.22121	-1.84	0.2596	-2.84	0.89675	-3.84	1.25034
-0.8	21.8045	-1.8	24.7017	-2.8	34.504	-3.8	49.3721		-0.8	0.71841	-1.8	1.17376	-2.8	1.89061	-3.8	2.58901		-0.8	0.22573	-1.8	0.27463	-2.8	0.91656	-3.8	1.27491
-0.76	21.7049	-1.76	24.5223	-2.76	34.1477	-3.76	48.5388		-0.76	0.74156	-1.76	1.22741	-2.76	1.95223	-3.76	2.66156		-0.76	0.22854	-1.76	0.28838	-2.76	0.92929	-3.76	1.31035
-0.72	21.5848	-1.72	24.3452	-2.72	33.8188	-3.72	47.8012		-0.72	0.76393	-1.72	1.28675	-2.72	2.01097	-3.72	2.72151		-0.72	0.23932	-1.72	0.28965	-2.72	0.94614	-3.72	1.3462
-0.68	21.489	-1.68	24.1884	-2.68	33.4364	-3.68	47.0989		-0.68	0.78206	-1.68	1.33322	-2.68	2.08112	-3.68	2.78843		-0.68	0.24579	-1.68	0.29846	-2.68	0.96053	-3.68	1.36846
-0.64	21.3715	-1.64	24.0628	-2.64	33.1522	-3.64	46.3795		-0.64	0.78721	-1.64	1.37218	-2.64	2.1044	-3.64	2.84499		-0.64	0.24445	-1.64	0.31185	-2.64	0.98595	-3.64	1.4025
-0.6	21.198	-1.6	23.9721	-2.6	32.9255	-3.6	45.7773		-0.6	0.80282	-1.6	1.3919	-2.6	2.13173	-3.6	2.86895		-0.6	0.25139	-1.6	0.3229	-2.6	1.00689	-3.6	1.43128
-0.56	21.0169	-1.56	23.9598	-2.56	32.6818	-3.56	45.1784		-0.56	0.82041	-1.56	1.40464	-2.56	2.15884	-3.56	2.89162		-0.56	0.25702	-1.56	0.34007	-2.56	1.01844	-3.56	1.45606
-0.52	20.8555	-1.52	24.0424	-2.52	32.5277	-3.52	44.6415		-0.52	0.82013	-1.52	1.41962	-2.52	2.16462	-3.52	2.89548		-0.52	0.25581	-1.52	0.35165	-2.52	1.03264	-3.52	1.48722
-0.48	20.6585	-1.48	24.0734	-2.48	32.4211	-3.48	44.2148		-0.48	0.82382	-1.48	1.41834	-2.48	2.1601	-3.48	2.88258		-0.48	0.26531	-1.48	0.36673	-2.48	1.0535	-3.48	1.53012
-0.44	20.494	-1.44	24.1796	-2.44	32.3054	-3.44	43.8515		-0.44	0.83087	-1.44	1.41084	-2.44	2.16328	-3.44	2.90239		-0.44	0.26532	-1.44	0.37556	-2.44	1.05856	-3.44	1.55544
-0.4	20.2747	-1.4	24.2948	-2.4	32.3048	-3.4	43.5384		-0.4	0.83009	-1.4	1.39581	-2.4	2.14048	-3.4	2.91056		-0.4	0.26674	-1.4	0.38525	-2.4	1.07709	-3.4	1.58598
-0.36	20.0909	-1.36	24.4715	-2.36	32.3146	-3.36	43.3341		-0.36	0.84382	-1.36	1.38146	-2.36	2.11043	-3.36	2.90078		-0.36	0.26521	-1.36	0.38905	-2.36	1.08464	-3.36	1.59466
-0.32	19.9435	-1.32	24.7296	-2.32	32.397	-3.32	43.08		-0.32	0.85728	-1.32	1.3433	-2.32	2.08747	-3.32	2.86941		-0.32	0.26559	-1.32	0.3976	-2.32	1.0997	-3.32	1.62348
-0.28	19.7533	-1.28	24.9701	-2.28	32.4226	-3.28	42.9142		-0.28	0.87007	-1.28	1.32617	-2.28	2.04601	-3.28	2.84515		-0.28	0.26021	-1.28	0.40403	-2.28	1.11995	-3.28	1.63504
-0.24	19.5694	-1.24	25.2039	-2.24	32.5231	-3.24	42.7832		-0.24	0.87903	-1.24	1.28769	-2.24	2.00158	-3.24	2.80974		-0.24	0.25847	-1.24	0.41489	-2.24	1.12678	-3.24	1.65882
-0.2	19.4092	-1.2	25.4453	-2.2	32.636	-3.2	42.7516		-0.2	0.90246	-1.2	1.24376	-2.2	1.96763	-3.2	2.75718		-0.2	0.26233	-1.2	0.41764	-2.2	1.1461	-3.2	1.67783
-0.16	19.2501	-1.16	25.6969	-2.16	32.7279	-3.16	42.8243		-0.16	0.911	-1.16	1.19822	-2.16	1.93084	-3.16	2.71926		-0.16	0.26377	-1.16	0.42265	-2.16	1.15059	-3.16	1.69146
-0.12	19.0782	-1.12	25.9174	-2.12	32.765	-3.12	42.8393		-0.12	0.92375	-1.12	1.1673	-2.12	1.90337	-3.12	2.66419		-0.12	0.26174	-1.12	0.42382	-2.12	1.15941	-3.12	1.68856
-0.08	18.9661	-1.08	26.1041	-2.08	32.8566	-3.08	43.0168		-0.08	0.93943	-1.08	1.12147	-2.08	1.86009	-3.08	2.60756		-0.08	0.26331	-1.08	0.44077	-2.08	1.16449	-3.08	1.69918
-0.04	18.9142	-1.04	26.2836	-2.04	33.0162	-3.04	43.2525		-0.04	0.94421	-1.04	1.07399	-2.04	1.81441	-3.04	2.55988		-0.04	0.26042	-1.04	0.44211	-2.04	1.17529	-3.04	1.72528
0	18.8563	-1	26.5418	-2	33.2212	-3	43.4818		0	0.93811	-1	1.03461	-2	1.76881	-3	2.5137		0	0.26248	-1	0.452	-2	1.18793	-3	1.74387
0.04	18.9142	-0.96	26.865	-1.96	33.4372	-2.96	43.8544		0.04	0.94421	-0.96	0.99141	-1.96	1.72939	-2.96	2.45517		0.04	0.26042	-0.96	0.45539	-1.96	1.19895	-2.96	1.75988
0.08	18.9661	-0.92	27.1798	-1.92	33.706	-2.92	44.4034		0.08	0.93943	-0.92	0.93478	-1.92	1.69282	-2.92	2.40822		0.08	0.26331	-0.92	0.46431	-1.92	1.21264	-2.92	1.78596
0.12	19.0782	-0.88	27.5026	-1.88	34.0604	-2.88	45.0013		0.12	0.92375	-0.88	0.88905	-1.88	1.65206	-2.88	2.34982		0.12	0.26174	-0.88	0.46859	-1.88	1.22469	-2.88	1.81231
0.16	19.2501	-0.84	27.8872	-1.84	34.4079	-2.84	45.6782		0.16	0.911	-0.84	0.85797	-1.84	1.6007	-2.84	2.28713		0.16	0.26377	-0.84	0.48117	-1.84	1.24645	-2.84	1.82335
0.2	19.4092	-0.8	28.3535	-1.8	34.8956	-2.8	46.5393		0.2	0.90246	-0.8	0.8107	-1.8	1.5522	-2.8	2.24256		0.2	0.26233	-0.8	0.48996	-1.8	1.26833	-2.8	1.84815
0.24	19.5694	-0.76	28.8184	-1.76	35.3758	-2.76	47.4203		0.24	0.87903	-0.76	0.77356	-1.76	1.51782	-2.76	2.18355		0.24	0.25847	-0.76	0.50242	-1.76	1.28986	-2.76	1.87588
0.28	19.7533	-0.72	29.3817	-1.72	35.913	-2.72	48.3814		0.28	0.87007	-0.72	0.7511	-1.72	1.48174	-2.72	2.12344		0.28	0.26021	-0.72	0.51044	-1.72	1.31087	-2.72	1.90977
0.32	19.9435	-0.68	29.9111	-1.68	36.539	-2.68	49.4314		0.32	0.85728	-0.68	0.71963	-1.68	1.44821	-2.68	2.06678		0.32	0.26559	-0.68	0.51553	-1.68	1.33282	-2.68	1.93556
0.36	20.0909	-0.64	30.5083	-1.64	37.1118	-2.64	50.5476		0.36	0.84382	-0.64	0.69595	-1.64	1.41198	-2.64	2.02697		0.36	0.26521	-0.64	0.52372	-1.64	1.35464	-2.64	1.97545
0.4	20.2747	-0.6	31.0805	-1.6	37.723	-2.6	51.6438		0.4	0.83009	-0.6	0.67199	-1.6	1.4094	-2.6	1.97395		0.4	0.26674	-0.6	0.52892	-1.6	1.37694	-2.6	1.9839
0.44	20.494	-0.56	31.6427	-1.56	38.2745	-2.56	52.7848		0.44	0.83087	-0.56	0.63874	-1.56	1.37844	-2.56	1.94111		0.44	0.26532	-0.56	0.54087	-1.56	1.39059	-2.56	2.00944
0.48	20.6585	-0.52	32.1846	-1.52	38.8653	-2.52	53.8512		0.48	0.82382	-0.52	0.62494	-1.52	1.35833	-2.52	1.90537		0.48	0.26531	-0.52	0.54786	-1.52	1.40611	-2.52	2.0454
0.52	20.8555	-0.48	32.7116	-1.48	39.3492	-2.48	54.8594		0.52	0.82013	-0.48	0.60658	-1.48	1.34109	-2.48	1.87522		0.52	0.25581	-0.48	0.55714	-1.48	1.41228	-2.48	2.07118
0.56	21.0169	-0.44	33.2269	-1.44	39.8092	-2.44	55.8847		0.56	0.82041	-0.44	0.59179	-1.44	1.32727	-2.44	1.8654		0.56	0.25702	-0.44	0.57365	-1.44	1.4324	-2.44	2.12236
0.6	21.198	-0.4	33.7481	-1.4	40.2932	-2.4	56.8505		0.6	0.80282	-0.4	0.57941	-1.4	1.31889	-2.4	1.84664		0.6	0.25139	-0.4	0.57253	-1.4	1.44518	-2.4	2.1844
0.64	21.3715	-0.36	34.1786	-1.36	40.6617	-2.36	57.7396		0.64	0.78721	-0.36	0.56613	-1.36	1.31462	-2.36	1.83361		0.64	0.24445	-0.36	0.57916	-1.36	1.45648	-2.36	2.21938
0.68	21.489	-0.32	34.5468	-1.32	40.9794	-2.32	58.5823		0.68	0.78206	-0.32	0.56627	-1.32	1.31469	-2.32	1.81275		0.68	0.24579	-0.32	0.58601	-1.32	1.48021	-2.32	2.24581
0.72	21.5848	-0.28	34.8613	-1.28	41.2364	-2.28	59.3039		0.72	0.76393	-0.28	0.55314	-1.28	1.32571	-2.28	1.81352		0.72	0.23932	-0.28	0.59768	-1.28	1.49802	-2.28	2.28776
0.76	21.7049	-0.24	35.1729	-1.24	41.418	-2.24	60.0892		0.76	0.74156	-0.24	0.54518	-1.24	1.3339	-2.24	1.79698		0.76	0.22854	-0.24	0.6111	-1.24	1.50892	-2.24	2.31416
0.8	21.8045	-0.2	35.3931	-1.2	41.5508	-2.2	60.638		0.8	0.71841	-0.2	0.5436	-1.2	1.33459	-2.2	1.80949		0.8	0.22573	-0.2	0.61788	-1.2	1.52087	-2.2	2.35762
0.84	21.952	-0.16	35.5843	-1.16	41.6716	-2.16	61.1179		0.84	0.7059	-0.16	0.54002	-1.16	1.33838	-2.16	1.81419		0.84	0.22121	-0.16	0.61598	-1.16	1.53525	-2.16	2.37871
0.88	22.0509	-0.12	35.7712	-1.12	41.7823	-2.12	61.5685		0.88	0.69109	-0.12	0.53788	-1.12	1.35251	-2.12	1.81798		0.88	0.21907	-0.12	0.6182	-1.12	1.55902	-2.12	2.41895
0.92	22.1991	-0.08	35.8843	-1.08	41.81	-2.08	61.922		0.92	0.65976	-0.08	0.53102	-1.08	1.37883	-2.08	1.82882		0.92	0.21507	-0.08	0.619	-1.08	1.57621	-2.08	2.47985
0.96	22.3355	-0.04	35.9505	-1.04	41.8321	-2.04	62.1367		0.96	0.64167	-0.04	0.51961	-1.04	1.38898	-2.04	1.85696		0.96	0.21082	-0.04	0.62065	-1.04	1.60289	-2.04	2.49899
1	22.525	0	35.9497	-1	41.8215	-2	62.2994		1	0.62987	0	0.52501	-1	1.42131	-2	1.86191		1	0.19924	0	0.62995	-1	1.63265	-2	2.54439
1.04	22.7229	0.04	35.9505	-0.96	41.7292	-1.96	62.4682		1.04	0.62281	0.04	0.51961	-0.96	1.44646	-1.96	1.86866		1.04	0.19706	0.04	0.62065	-0.96	1.65237	-1.96	2.57848
1.08	22.959	0.08	35.8843	-0.92	41.6455	-1.92	62.6052		1.08	0.62027	0.08	0.53102	-0.92	1.4739	-1.92	1.89845		1.08	0.19439	0.08	0.619	-0.92	1.69138	-1.92	2.61304
1.12	23.2102	0.12	35.7712	-0.88	41.5184	-1.88	62.678		1.12	0.61451	0.12	0.53788	-0.88	1.50489	-1.88	1.92338		1.12	0.19568	0.12	0.6182	-0.88	1.71415	-1.88	2.64081
1.16	23.5141	0.16	35.5843	-0.84	41.4419	-1.84	62.6113		1.16	0.6259	0.16	0.54002	-0.84	1.53391	-1.84	1.9405		1.16	0.19186	0.16	0.61598	-0.84	1.74082	-1.84	2.66392
1.2	23.8643	0.2	35.3931	-0.8	41.2803	-1.8	62.5698		1.2	0.63597	0.2	0.5436	-0.8	1.57499	-1.8	1.96403		1.2	0.18981	0.2	0.61788	-0.8	1.76417	-1.8	2.68642
1.24	24.2803	0.24	35.1729	-0.76	41.1469	-1.76	62.5046		1.24	0.64521	0.24	0.54518	-0.76	1.6095	-1.76	1.99827		1.24	0.18541	0.24	0.6111	-0.76	1.80101	-1.76	2.69934
1.28	24.6883	0.28	34.8613	-0.72	41.0035	-1.72	62.4335		1.28	0.64341	0.28	0.55314	-0.72	1.6392	-1.72	2.01379		1.28	0.18285	0.28	0.59768	-0.72	1.81942	-1.72	2.74422
1.32	25.2678	0.32	34.5468	-0.68	40.8796	-1.68	62.2685		1.32	0.62442	0.32	0.56627	-0.68	1.67276	-1.68	2.04532		1.32	0.17661	0.32	0.58601	-0.68	1.84904	-1.68	2.76531
1.36	25.8834	0.36	34.1786	-0.64	40.7336	-1.64	61.9682		1.36	0.60911	0.36	0.56613	-0.64	1.71281	-1.64	2.07864		1.36	0.16923	0.36	0.57916	-0.64	1.86362	-1.64	2.76636
1.4	26.5415	0.4	33.7481	-0.6	40.5807	-1.6	61.7321		1.4	0.58415	0.4	0.57941	-0.6	1.76802	-1.6	2.11088		1.4	0.15956	0.4	0.57253	-0.6	1.89623	-1.6	2.78095
1.44	27.2273	0.44	33.2269	-0.56	40.4862	-1.56	61.4417		1.44	0.55855	0.44	0.59179	-0.56	1.80459	-1.56	2.14036		1.44	0.14865	0.44	0.57365	-0.56	1.9058	-1.56	2.79492
1.48	28.0166	0.48	32.7116	-0.52	40.3625	-1.52	61.2415		1.48	0.5371	0.48	0.60658	-0.52	1.84304	-1.52	2.17114		1.48	0.13386	0.48	0.55714	-0.52	1.92631	-1.52	2.81244
1.52	28.9042	0.52	32.1846	-0.48	40.2338	-1.48	60.9604		1.52	0.51341	0.52	0.62494	-0.48	1.88764	-1.48	2.19664		1.52	0.12464	0.52	0.54786	-0.48	1.95062	-1.48	2.82092
1.56	29.884	0.56	31.6427	-0.44	40.1819	-1.44	60.6623		1.56	0.49785	0.56	0.63874	-0.44	1.91672	-1.44	2.21472		1.56	0.11374	0.56	0.54087	-0.44	1.97324	-1.44	2.83527
1.6	30.9613	0.6	31.0805	-0.4	40.0924	-1.4	60.3923		1.6	0.48695	0.6	0.67199	-0.4	1.96044	-1.4	2.2505		1.6	0.09662	0.6	0.52892	-0.4	1.9861	-1.4	2.82881
1.64	32.0818	0.64	30.5083	-0.36	39.9499	-1.36	60.0954		1.64	0.47125	0.64	0.69595	-0.36	2.01343	-1.36	2.28905		1.64	0.08616	0.64	0.52372	-0.36	2.00994	-1.36	2.83515
1.68	33.3533	0.68	29.9111	-0.32	39.9038	-1.32	59.7546		1.68	0.45511	0.68	0.71963	-0.32	2.05881	-1.32	2.31296		1.68	0.07512	0.68	0.51553	-0.32	2.0361	-1.32	2.84969
1.72	34.7733	0.72	29.3817	-0.28	39.8503	-1.28	59.4044		1.72	0.44899	0.72	0.7511	-0.28	2.09168	-1.28	2.34504		1.72	0.05777	0.72	0.51044	-0.28	2.04788	-1.28	2.84009
1.76	36.2258	0.76	28.8184	-0.24	39.7956	-1.24	59.0023		1.76	0.44413	0.76	0.77356	-0.24	2.12148	-1.24	2.39653		1.76	0.04574	0.76	0.50242	-0.24	2.03339	-1.24	2.83545
1.8	37.7388	0.8	28.3535	-0.2	39.7019	-1.2	58.7042		1.8	0.44011	0.8	0.8107	-0.2	2.15419	-1.2	2.43762		1.8	0.03449	0.8	0.48996	-0.2	2.03811	-1.2	2.81978
1.84	39.3051	0.84	27.8872	-0.16	39.6487	-1.16	58.3396		1.84	0.43686	0.84	0.85797	-0.16	2.18266	-1.16	2.479		1.84	0.02212	0.84	0.48117	-0.16	2.05934	-1.16	2.81219
1.88	40.9341	0.88	27.5026	-0.12	39.6321	-1.12	57.9185		1.88	0.43786	0.88	0.88905	-0.12	2.20191	-1.12	2.5218		1.88	0.0148	0.88	0.46859	-0.12	2.0597	-1.12	2.79743
1.92	42.5038	0.92	27.1798	-0.08	39.5699	-1.08	57.5602		1.92	0.44044	0.92	0.93478	-0.08	2.22638	-1.08	2.54586		1.92	0.00883	0.92	0.46431	-0.08	2.05382	-1.08	2.78696
1.96	43.9648	0.96	26.865	-0.04	39.5672	-1.04	57.1079		1.96	0.44557	0.96	0.99141	-0.04	2.23688	-1.04	2.57715		1.96	0.00557	0.96	0.45539	-0.04	2.04482	-1.04	2.78369
2	45.2513	1	26.5418	0	39.5619	-1	56.7322		2	0.45563	1	1.03461	0	2.23342	-1	2.61052		2	0.00334	1	0.452	0	2.05712	-1	2.77193
2.04	46.3116	1.04	26.2836	0.04	39.5672	-0.96	56.3206		2.04	0.47372	1.04	1.07399	0.04	2.23688	-0.96	2.63715		2.04	0.00155	1.04	0.44211	0.04	2.04482	-0.96	2.75004
2.08	46.9187	1.08	26.1041	0.08	39.5699	-0.92	55.8815		2.08	0.49841	1.08	1.12147	0.08	2.22638	-0.92	2.65782		2.08	0.000623479	1.08	0.44077	0.08	2.05382	-0.92	2.73117
2.12	46.9562	1.12	25.9174	0.12	39.6321	-0.88	55.5337		2.12	0.52048	1.12	1.1673	0.12	2.20191	-0.88	2.68837		2.12	0.000310536	1.12	0.42382	0.12	2.0597	-0.88	2.69605
2.16	46.226	1.16	25.6969	0.16	39.6487	-0.84	55.0877		2.16	0.54597	1.16	1.19822	0.16	2.18266	-0.84	2.703		2.16	0.000156471	1.16	0.42265	0.16	2.05934	-0.84	2.67077
2.2	44.7019	1.2	25.4453	0.2	39.7019	-0.8	54.7017		2.2	0.5765	1.2	1.24376	0.2	2.15419	-0.8	2.73451		2.2	0	1.2	0.41764	0.2	2.03811	-0.8	2.65496
2.24	42.1998	1.24	25.2039	0.24	39.7956	-0.76	54.3638		2.24	0.60211	1.24	1.28769	0.24	2.12148	-0.76	2.75589		2.24	0	1.24	0.41489	0.24	2.03339	-0.76	2.62853
2.28	38.7745	1.28	24.9701	0.28	39.8503	-0.72	53.89		2.28	0.62879	1.28	1.32617	0.28	2.09168	-0.72	2.77172		2.28	0	1.28	0.40403	0.28	2.04788	-0.72	2.5975
2.32	34.6563	1.32	24.7296	0.32	39.9038	-0.68	53.4568		2.32	0.6517	1.32	1.3433	0.32	2.05881	-0.68	2.78423		2.32	0	1.32	0.3976	0.32	2.0361	-0.68	2.58087
2.36	30.0338	1.36	24.4715	0.36	39.9499	-0.64	53.105		2.36	0.66005	1.36	1.38146	0.36	2.01343	-0.64	2.80496		2.36	0	1.36	0.38905	0.36	2.00994	-0.64	2.56441
2.4	25.2305	1.4	24.2948	0.4	40.0924	-0.6	52.739		2.4	0.66427	1.4	1.39581	0.4	1.96044	-0.6	2.8133		2.4	0	1.4	0.38525	0.4	1.9861	-0.6	2.54421
2.44	20.5869	1.44	24.1796	0.44	40.1819	-0.56	52.4324		2.44	0.65328	1.44	1.41084	0.44	1.91672	-0.56	2.82613		2.44	0	1.44	0.37556	0.44	1.97324	-0.56	2.51236
2.48	16.3847	1.48	24.0734	0.48	40.2338	-0.52	52.0793		2.48	0.62662	1.48	1.41834	0.48	1.88764	-0.52	2.83659		2.48	0	1.48	0.36673	0.48	1.95062	-0.52	2.4797
2.52	12.6752	1.52	24.0424	0.52	40.3625	-0.48	51.719		2.52	0.57216	1.52	1.41962	0.52	1.84304	-0.48	2.85212		2.52	0	1.52	0.35165	0.52	1.92631	-0.48	2.47216
2.56	9.58429	1.56	23.9598	0.56	40.4862	-0.44	51.4899		2.56	0.48808	1.56	1.40464	0.56	1.80459	-0.44	2.87159		2.56	0	1.56	0.34007	0.56	1.9058	-0.44	2.44472
2.6	7.17073	1.6	23.9721	0.6	40.5807	-0.4	51.2288		2.6	0.39449	1.6	1.3919	0.6	1.76802	-0.4	2.87113		2.6	0	1.6	0.3229	0.6	1.89623	-0.4	2.42105
2.64	5.6158	1.64	24.0628	0.64	40.7336	-0.36	50.9654		2.64	0.29286	1.64	1.37218	0.64	1.71281	-0.36	2.87256		2.64	0	1.64	0.31185	0.64	1.86362	-0.36	2.39787
2.68	4.94775	1.68	24.1884	0.68	40.8796	-0.32	50.6401		2.68	0.20128	1.68	1.33322	0.68	1.67276	-0.32	2.89224		2.68	0	1.68	0.29846	0.68	1.84904	-0.32	2.37055
2.72	5.20106	1.72	24.3452	0.72	41.0035	-0.28	50.489		2.72	0.14121	1.72	1.28675	0.72	1.6392	-0.28	2.89114		2.72	0	1.72	0.28965	0.72	1.81942	-0.28	2.36645
2.76	6.06753	1.76	24.5223	0.76	41.1469	-0.24	50.2972		2.76	0.11079	1.76	1.22741	0.76	1.6095	-0.24	2.90761		2.76	0	1.76	0.28838	0.76	1.80101	-0.24	2.3379
2.8	7.05866	1.8	24.7017	0.8	41.2803	-0.2	50.1071		2.8	0.11883	1.8	1.17376	0.8	1.57499	-0.2	2.90797		2.8	0	1.8	0.27463	0.8	1.76417	-0.2	2.32122
2.84	7.59849	1.84	24.9605	0.84	41.4419	-0.16	49.9296		2.84	0.17702	1.84	1.11285	0.84	1.53391	-0.16	2.89846		2.84	0	1.84	0.2596	0.84	1.74082	-0.16	2.32336
2.88	7.52455	1.88	25.257	0.88	41.5184	-0.12	49.867		2.88	0.31361	1.88	1.05064	0.88	1.50489	-0.12	2.8958		2.88	0	1.88	0.24666	0.88	1.71415	-0.12	2.31021
2.92	7.0198	1.92	25.5599	0.92	41.6455	-0.08	49.7442		2.92	0.62119	1.92	0.98587	0.92	1.4739	-0.08	2.91553		2.92	0	1.92	0.23428	0.92	1.69138	-0.08	2.29593
2.96	6.30613	1.96	25.9707	0.96	41.7292	-0.04	49.6651		2.96	1.25761	1.96	0.91865	0.96	1.44646	-0.04	2.92562		2.96	0	1.96	0.21884	0.96	1.65237	-0.04	2.29605
3	5.56142	2	26.3899	1	41.8215	0	49.6313		3	2.45052	2	0.86639	1	1.42131	0	2.94263		3	0	2	0.20717	1	1.63265	0	2.27518
3.04	4.71824	2.04	26.868	1.04	41.8321	0.04	49.6651		3.04	4.3722	2.04	0.81741	1.04	1.38898	0.04	2.92562		3.04	0	2.04	0.19325	1.04	1.60289	0.04	2.29605
3.08	3.733	2.08	27.4099	1.08	41.81	0.08	49.7442		3.08	6.83504	2.08	0.76787	1.08	1.37883	0.08	2.91553		3.08	0	2.08	0.18279	1.08	1.57621	0.08	2.29593
3.12	2.58608	2.12	27.968	1.12	41.7823	0.12	49.867		3.12	8.95614	2.12	0.73069	1.12	1.35251	0.12	2.8958		3.12	0	2.12	0.17641	1.12	1.55902	0.12	2.31021
3.16	1.49114	2.16	28.5923	1.16	41.6716	0.16	49.9296		3.16	9.63017	2.16	0.68516	1.16	1.33838	0.16	2.89846		3.16	0	2.16	0.16856	1.16	1.53525	0.16	2.32336
3.2	0.68607	2.2	29.2954	1.2	41.5508	0.2	50.1071		3.2	8.49732	2.2	0.65249	1.2	1.33459	0.2	2.90797		3.2	0	2.2	0.15981	1.2	1.52087	0.2	2.32122
3.24	0.23863	2.24	30.0474	1.24	41.418	0.24	50.2972		3.24	6.48539	2.24	0.6127	1.24	1.3339	0.24	2.90761		3.24	0	2.24	0.15106	1.24	1.50892	0.24	2.3379
3.28	0.06034	2.28	30.9176	1.28	41.2364	0.28	50.489		3.28	4.5911	2.28	0.58449	1.28	1.32571	0.28	2.89114		3.28	0	2.28	0.1427	1.28	1.49802	0.28	2.36645
3.32	0.01046	2.32	31.8788	1.32	40.9794	0.32	50.6401		3.32	3.11342	2.32	0.55025	1.32	1.31469	0.32	2.89224		3.32	0	2.32	0.13473	1.32	1.48021	0.32	2.37055
3.36	0.00126	2.36	32.8712	1.36	40.6617	0.36	50.9654		3.36	1.97365	2.36	0.52444	1.36	1.31462	0.36	2.87256		3.36	0	2.36	0.12889	1.36	1.45648	0.36	2.39787
3.4	8.66611e-05	2.4	33.9461	1.4	40.2932	0.4	51.2288		3.4	1.12674	2.4	0.4944	1.4	1.31889	0.4	2.87113		3.4	0	2.4	0.12041	1.4	1.44518	0.4	2.42105
3.44	0	2.44	35.0492	1.44	39.8092	0.44	51.4899		3.44	0.57046	2.44	0.47001	1.44	1.32727	0.44	2.87159		3.44	0	2.44	0.11439	1.44	1.4324	0.44	2.44472
3.48	0	2.48	36.3284	1.48	39.3492	0.48	51.719		3.48	0.25506	2.48	0.44301	1.48	1.34109	0.48	2.85212		3.48	0	2.48	0.10277	1.48	1.41228	0.48	2.47216
3.52	0	2.52	37.6975	1.52	38.8653	0.52	52.0793		3.52	0.09751	2.52	0.42414	1.52	1.35833	0.52	2.83659		3.52	0	2.52	0.08987	1.52	1.40611	0.52	2.4797
3.56	0	2.56	39.1543	1.56	38.2745	0.56	52.4324		3.56	0.03369	2.56	0.40994	1.56	1.37844	0.56	2.82613		3.56	0	2.56	0.08203	1.56	1.39059	0.56	2.51236
3.6	0	2.6	40.7219	1.6	37.723	0.6	52.739		3.6	0.00943	2.6	0.39758	1.6	1.4094	0.6	2.8133		3.6	0	2.6	0.068	1.6	1.37694	0.6	2.54421
3.64	0	2.64	42.3729	1.64	37.1118	0.64	53.105		3.64	0.00223	2.64	0.38947	1.64	1.41198	0.64	2.80496		3.64	0	2.64	0.05952	1.64	1.35464	0.64	2.56441
3.68	0	2.68	44.1299	1.68	36.539	0.68	53.4568		3.68	0.000358681	2.68	0.38786	1.68	1.44821	0.68	2.78423		3.68	0	2.68	0.05115	1.68	1.33282	0.68	2.58087
3.72	0	2.72	45.9371	1.72	35.913	0.72	53.89		3.72	6.25886e-05	2.72	0.39022	1.72	1.48174	0.72	2.77172		3.72	0	2.72	0.042	1.72	1.31087	0.72	2.5975
3.76	0	2.76	47.8158	1.76	35.3758	0.76	54.3638		3.76	0	2.76	0.39957	1.76	1.51782	0.76	2.75589		3.76	0	2.76	0.03351	1.76	1.28986	0.76	2.62853
3.8	0	2.8	49.7829	1.8	34.8956	0.8	54.7017		3.8	0	2.8	0.41018	1.8	1.5522	0.8	2.73451		3.8	0	2.8	0.02597	1.8	1.26833	0.8	2.65496
3.84	0	2.84	51.8686	1.84	34.4079	0.84	55.0877		3.84	0	2.84	0.42347	1.84	1.6007	0.84	2.703		3.84	0	2.84	0.01939	1.84	1.24645	0.84	2.67077
3.88	0	2.88	53.9005	1.88	34.0604	0.88	55.5337		3.88	0	2.88	0.44739	1.88	1.65206	0.88	2.68837		3.88	0	2.88	0.01252	1.88	1.22469	0.88	2.69605
3.92	0	2.92	55.9037	1.92	33.706	0.92	55.8815		3.92	0	2.92	0.46913	1.92	1.69282	0.92	2.65782		3.92	0	2.92	0.00829	1.92	1.21264	0.92	2.73117
3.96	0	2.96	57.7321	1.96	33.4372	0.96	56.3206		3.96	0	2.96	0.49491	1.96	1.72939	0.96	2.63715		3.96	0	2.96	0.00565	1.96	1.19895	0.96	2.75004
4	0	3	59.3058	2	33.2212	1	56.7322		4	0	3	0.53234	2	1.76881	1	2.61052		4	0	3	0.00372	2	1.18793	1	2.77193
4.04	0	3.04	60.6439	2.04	33.0162	1.04	57.1079		4.04	0	3.04	0.57347	2.04	1.81441	1.04	2.57715		4.04	0	3.04	0.00223	2.04	1.17529	1.04	2.78369
4.08	0	3.08	61.4907	2.08	32.8566	1.08	57.5602		4.08	0	3.08	0.6237	2.08	1.86009	1.08	2.54586		4.08	0	3.08	0.00121	2.08	1.16449	1.08	2.78696
4.12	0	3.12	61.6572	2.12	32.765	1.12	57.9185		4.12	0	3.12	0.68781	2.12	1.90337	1.12	2.5218		4.12	0	3.12	0.000505523	2.12	1.15941	1.12	2.79743
4.16	0	3.16	60.8031	2.16	32.7279	1.16	58.3396		4.16	0	3.16	0.75125	2.16	1.93084	1.16	2.479		4.16	0	3.16	0.000327386	2.16	1.15059	1.16	2.81219
4.2	0	3.2	58.9475	2.2	32.636	1.2	58.7042		4.2	0	3.2	0.82013	2.2	1.96763	1.2	2.43762		4.2	0	3.2	6.25886e-05	2.2	1.1461	1.2	2.81978
4.24	0	3.24	55.7858	2.24	32.5231	1.24	59.0023		4.24	0	3.24	0.8786	2.24	2.00158	1.24	2.39653		4.24	0	3.24	2.64798e-05	2.24	1.12678	1.24	2.83545
4.28	0	3.28	51.4876	2.28	32.4226	1.28	59.4044		4.28	0	3.28	0.94771	2.28	2.04601	1.28	2.34504		4.28	0	3.28	4.09233e-05	2.28	1.11995	1.28	2.84009
4.32	0	3.32	46.2308	2.32	32.397	1.32	59.7546		4.32	0	3.32	1.01504	2.32	2.08747	1.32	2.31296		4.32	0	3.32	0	2.32	1.0997	1.32	2.84969
4.36	0	3.36	40.2664	2.36	32.3146	1.36	60.0954		4.36	0	3.36	1.06052	2.36	2.11043	1.36	2.28905		4.36	0	3.36	0	2.36	1.08464	1.36	2.83515
4.4	0	3.4	33.9933	2.4	32.3048	1.4	60.3923		4.4	0	3.4	1.084	2.4	2.14048	1.4	2.2505		4.4	0	3.4	0	2.4	1.07709	1.4	2.82881
4.44	0	3.44	28.0324	2.44	32.3054	1.44	60.6623		4.44	0	3.44	1.07669	2.44	2.16328	1.44	2.21472		4.44	0	3.44	0	2.44	1.05856	1.44	2.83527
4.48	0	3.48	22.4491	2.48	32.4211	1.48	60.9604		4.48	0	3.48	1.03822	2.48	2.1601	1.48	2.19664		4.48	0	3.48	0	2.48	1.0535	1.48	2.82092
4.52	0	3.52	17.5492	2.52	32.5277	1.52	61.2415		4.52	0	3.52	0.94347	2.52	2.16462	1.52	2.17114		4.52	0	3.52	0	2.52	1.03264	1.52	2.81244
4.56	0	3.56	13.4017	2.56	32.6818	1.56	61.4417		4.56	0	3.56	0.81112	2.56	2.15884	1.56	2.14036		4.56	0	3.56	0	2.56	1.01844	1.56	2.79492
4.6	0	3.6	10.0849	2.6	32.9255	1.6	61.7321		4.6	0	3.6	0.64463	2.6	2.13173	1.6	2.11088		4.6	0	3.6	0	2.6	1.00689	1.6	2.78095
4.64	0	3.64	7.76465	2.64	33.1522	1.64	61.9682		4.64	0	3.64	0.47483	2.64	2.1044	1.64	2.07864		4.64	0	3.64	0	2.64	0.98595	1.64	2.76636
4.68	0	3.68	6.54436	2.68	33.4364	1.68	62.2685		4.68	0	3.68	0.31847	2.68	2.08112	1.68	2.04532		4.68	0	3.68	0	2.68	0.96053	1.68	2.76531
4.72	0	3.72	6.38158	2.72	33.8188	1.72	62.4335		4.72	0	3.72	0.20264	2.72	2.01097	1.72	2.01379		4.72	0	3.72	0	2.72	0.94614	1.72	2.74422
4.76	0	3.76	6.97676	2.76	34.1477	1.76	62.5046		4.76	0	3.76	0.13514	2.76	1.95223	1.76	1.99827		4.76	0	3.76	0	2.76	0.92929	1.76	2.69934
4.8	0	3.8	7.70913	2.8	34.504	1.8	62.5698		4.8	0	3.8	0.13081	2.8	1.89061	1.8	1.96403		4.8	0	3.8	0	2.8	0.91656	1.8	2.68642
4.84	0	3.84	8.10597	2.84	34.8497	1.84	62.6113		4.84	0	3.84	0.18842	2.84	1.83199	1.84	1.9405		4.84	0	3.84	0	2.84	0.89675	1.84	2.66392
4.88	0	3.88	7.89955	2.88	35.28	1.88	62.678		4.88	0	3.88	0.32962	2.88	1.75744	1.88	1.92338		4.88	0	3.88	0	2.88	0.88068	1.88	2.64081
4.92	0	3.92	7.29083	2.92	35.7623	1.92	62.6052		4.92	0	3.92	0.65648	2.92	1.67622	1.92	1.89845		4.92	0	3.92	0	2.92	0.85081	1.92	2.61304
4.96	0	3.96	6.58385	2.96	36.2439	1.96	62.4682		4.96	0	3.96	1.33146	2.96	1.60874	1.96	1.86866		4.96	0	3.96	0	2.96	0.83474	1.96	2.57848
5	0	4	5.94683	3	36.8089	2	62.2994		5	0	4	2.56308	3	1.53402	2	1.86191		5	0	4	0	3	0.81707	2	2.54439
--		4.04	5.23827	3.04	37.4719	2.04	62.1367		--		4.04	4.51135	3.04	1.46128	2.04	1.85696		--		4.04	0	3.04	0.80087	2.04	2.49899
--		4.08	4.25403	3.08	38.2312	2.08	61.922		--		4.08	6.90454	3.08	1.3984	2.08	1.82882		--		4.08	0	3.08	0.7876	2.08	2.47985
--		4.12	2.98915	3.12	38.9529	2.12	61.5685		--		4.12	8.94176	3.12	1.34225	2.12	1.81798		--		4.12	0	3.12	0.76299	2.12	2.41895
--		4.16	1.72645	3.16	39.8026	2.16	61.1179		--		4.16	9.565	3.16	1.30126	2.16	1.81419		--		4.16	0	3.16	0.74106	2.16	2.37871
--		4.2	0.78583	3.2	40.6826	2.2	60.638		--		4.2	8.36611	3.2	1.2613	2.2	1.80949		--		4.2	0	3.2	0.71438	2.2	2.35762
--		4.24	0.2738	3.24	41.6459	2.24	60.0892		--		4.24	6.14271	3.24	1.22235	2.24	1.79698		--		4.24	0	3.24	0.68461	2.24	2.31416
--		4.28	0.06971	3.28	42.6863	2.28	59.3039		--		4.28	3.95359	3.28	1.17111	2.28	1.81352		--		4.28	0	3.28	0.65246	2.28	2.28776
--		4.32	0.01207	3.32	43.8529	2.32	58.5823		--		4.32	2.26996	3.32	1.11889	2.32	1.81275		--		4.32	0	3.32	0.62315	2.32	2.24581
--		4.36	0.00129	3.36	45.0657	2.36	57.7396		--		4.36	1.12067	3.36	1.06456	2.36	1.83361		--		4.36	0	3.36	0.58498	2.36	2.21938
--		4.4	0.000168508	3.4	46.4873	2.4	56.8505		--		4.4	0.46403	3.4	1.01258	2.4	1.84664		--		4.4	0	3.4	0.54072	2.4	2.1844
--		4.44	0	3.44	47.9489	2.44	55.8847		--		4.44	0.1624	3.44	0.9631	2.44	1.8654		--		4.44	0	3.44	0.4954	2.44	2.12236
--		4.48	0	3.48	49.4294	2.48	54.8594		--		4.48	0.05411	3.48	0.91729	2.48	1.87522		--		4.48	0	3.48	0.44721	2.48	2.07118
--		4.52	0	3.52	51.1388	2.52	53.8512		--		4.52	0.01648	3.52	0.8751	2.52	1.90537		--		4.52	0	3.52	0.3981	2.52	2.0454
--		4.56	0	3.56	52.8931	2.56	52.7848		--		4.56	0.00549	3.56	0.843	2.56	1.94111		--		4.56	0	3.56	0.35063	2.56	2.00944
--		4.6	0	3.6	54.814	2.6	51.6438		--		4.6	0.00153	3.6	0.81832	2.6	1.97395		--		4.6	0	3.6	0.29115	2.6	1.9839
--		4.64	0	3.64	56.8471	2.64	50.5476		--		4.64	0.000387568	3.64	0.80185	2.64	2.02697		--		4.64	0	3.64	0.24211	2.64	1.97545
--		4.68	0	3.68	59.0543	2.68	49.4314		--		4.68	0.000103512	3.68	0.79412	2.68	2.06678		--		4.68	0	3.68	0.19627	2.68	1.93556
--		4.72	0	3.72	61.3116	2.72	48.3814		--		4.72	2.16653e-05	3.72	0.79036	2.72	2.12344		--		4.72	0	3.72	0.15527	2.72	1.90977
--		4.76	0	3.76	63.6362	2.76	47.4203		--		4.76	0	3.76	0.78779	2.76	2.18355		--		4.76	0	3.76	0.11893	2.76	1.87588
--		4.8	0	3.8	66.0819	2.8	46.5393		--		4.8	0	3.8	0.78835	2.8	2.24256		--		4.8	0	3.8	0.08948	2.8	1.84815
--		4.84	0	3.84	68.5165	2.84	45.6782		--		4.84	0	3.84	0.79638	2.84	2.28713		--		4.84	0	3.84	0.06235	2.84	1.82335
--		4.88	0	3.88	70.9895	2.88	45.0013		--		4.88	0	3.88	0.80535	2.88	2.34982		--		4.88	0	3.88	0.0423	2.88	1.81231
--		4.92	0	3.92	73.475	2.92	44.4034		--		4.92	0	3.92	0.82304	2.92	2.40822		--		4.92	0	3.92	0.0279	2.92	1.78596
--		4.96	0	3.96	75.8272	2.96	43.8544		--		4.96	0	3.96	0.84979	2.96	2.45517		--		4.96	0	3.96	0.01721	2.96	1.75988
--		5	0	4	77.8291	3	43.4818		--		5	0	4	0.87596	3	2.5137		--		5	0	4	0.01165	3	1.74387
--		5.04	0	4.04	79.371	3.04	43.2525		--		5.04	0	4.04	0.90794	3.04	2.55988		--		5.04	0	4.04	0.00701	3.04	1.72528
--		5.08	0	4.08	80.2709	3.08	43.0168		--		5.08	0	4.08	0.95332	3.08	2.60756		--		5.08	0	4.08	0.00358	3.08	1.69918
--		5.12	0	4.12	80.436	3.12	42.8393		--		5.12	0	4.12	0.99929	3.12	2.66419		--		5.12	0	4.12	0.002	3.12	1.68856
--		5.16	0	4.16	79.3809	3.16	42.8243		--		5.16	0	4.16	1.05472	3.16	2.71926		--		5.16	0	4.16	0.000979752	3.16	1.69146
--		5.2	0	4.2	77.0315	3.2	42.7516		--		5.2	0	4.2	1.10608	3.2	2.75718		--		5.2	0	4.2	0.000344237	3.2	1.67783
--		5.24	0	4.24	73.118	3.24	42.7832		--		5.24	0	4.24	1.15933	3.24	2.80974		--		5.24	0	4.24	6.25886e-05	3.24	1.65882
--		5.28	0	4.28	67.7524	3.28	42.9142		--		5.28	0	4.28	1.22481	3.28	2.84515		--		5.28	0	4.28	8.66611e-05	3.28	1.63504
--		5.32	0	4.32	61.1083	3.32	43.08		--		5.32	0	4.32	1.27975	3.32	2.86941		--		5.32	0	4.32	0	3.32	1.62348
--		5.36	0	4.36	53.5731	3.36	43.3341		--		5.36	0	4.36	1.31894	3.36	2.90078		--		5.36	0	4.36	0	3.36	1.59466
--		5.4	0	4.4	45.631	3.4	43.5384		--		5.4	0	4.4	1.34681	3.4	2.91056		--		5.4	0	4.4	0	3.4	1.58598
--		5.44	0	4.44	37.8434	3.44	43.8515		--		5.44	0	4.44	1.33656	3.44	2.90239		--		5.44	0	4.44	0	3.44	1.55544
--		5.48	0	4.48	30.598	3.48	44.2148		--		5.48	0	4.48	1.27981	3.48	2.88258		--		5.48	0	4.48	0	3.48	1.53012
--		5.52	0	4.52	24.0863	3.52	44.6415		--		5.52	0	4.52	1.178	3.52	2.89548		--		5.52	0	4.52	0	3.52	1.48722
--		5.56	0	4.56	18.4249	3.56	45.1784		--		5.56	0	4.56	1.01766	3.56	2.89162		--		5.56	0	4.56	0	3.56	1.45606
--		5.6	0	4.6	13.8161	3.6	45.7773		--		5.6	0	4.6	0.82647	3.6	2.86895		--		5.6	0	4.6	0	3.6	1.43128
--		5.64	0	4.64	10.36	3.64	46.3795		--		5.64	0	4.64	0.60891	3.64	2.84499		--		5.64	0	4.64	0	3.64	1.4025
--		5.68	0	4.68	8.19269	3.68	47.0989		--		5.68	0	4.68	0.40847	3.68	2.78843		--		5.68	0	4.68	0	3.68	1.36846
--		5.72	0	4.72	7.2569	3.72	47.8012		--		5.72	0	4.72	0.25269	3.72	2.72151		--		5.72	0	4.72	0	3.72	1.3462
--		5.76	0	4.76	7.27982	3.76	48.5388		--		5.76	0	4.76	0.16895	3.76	2.66156		--		5.76	0	4.76	0	3.76	1.31035
--		5.8	0	4.8	7.73236	3.8	49.3721		--		5.8	0	4.8	0.15945	3.8	2.58901		--		5.8	0	4.8	0	3.8	1.27491
--		5.84	0	4.84	8.07381	3.84	50.3051		--		5.84	0	4.84	0.23158	3.84	2.49713		--		5.84	0	4.84	0	3.84	1.25034
--		5.88	0	4.88	8.01378	3.88	51.2946		--		5.88	0	4.88	0.41227	3.88	2.39716		--		5.88	0	4.88	0	3.88	1.21912
--		5.92	0	4.92	7.62008	3.92	52.3084		--		5.92	0	4.92	0.79035	3.92	2.27613		--		5.92	0	4.92	0	3.92	1.19123
--		5.96	0	4.96	7.07575	3.96	53.3038		--		5.96	0	4.96	1.5391	3.96	2.16227		--		5.96	0	4.96	0	3.96	1.15827
--		6	0	5	6.50683	4	54.4745		--		6	0	5	2.85402	4	2.05027		--		6	0	5	0	4	1.13803
--		--		5.04	5.76641	4.04	55.6617		--		--		5.04	4.8324	4.04	1.95737		--		--		5.04	0	4.04	1.11948
--		--		5.08	4.69259	4.08	56.9688		--		--		5.08	7.15861	4.08	1.87388		--		--		5.08	0	4.08	1.10403
--		--		5.12	3.31873	4.12	58.3282		--		--		5.12	8.98593	4.12	1.80315		--		--		5.12	0	4.12	1.08689
--				5.16	1.92293	4.16	59.8233		--				5.16	9.32547	4.16	1.73397		--				5.16	0	4.16	1.06544
--				5.2	0.88305	4.2	61.3742		--				5.2	7.98292	4.2	1.66083		--				5.2	0	4.2	1.01507
--				5.24	0.30753	4.24	63.0596		--				5.24	5.80266	4.24	1.58192		--				5.24	0	4.24	0.98159
--				5.28	0.07785	4.28	64.6965		--				5.28	3.75102	4.28	1.52753		--				5.28	0	4.28	0.94482
--				5.32	0.01247	4.32	66.5953		--				5.32	2.14697	4.32	1.45838		--				5.32	0	4.32	0.89827
--				5.36	0.00153	4.36	68.5913		--				5.36	1.07274	4.36	1.39116		--				5.36	0	4.36	0.83272
--				5.4	0.000129992	4.4	70.7083		--				5.4	0.45246	4.4	1.35136		--				5.4	0	4.4	0.77388
--				5.44	1.44435e-05	4.44	73.046		--				5.44	0.16144	4.44	1.30388		--				5.44	0	4.44	0.7146
--				5.48	0	4.48	75.4568		--				5.48	0.053	4.48	1.26872		--				5.48	0	4.48	0.64471
--				5.52	0	4.52	77.9502		--				5.52	0.01486	4.52	1.22431		--				5.52	0	4.52	0.57942
--				5.56	0	4.56	80.7241		--				5.56	0.00348	4.56	1.18953		--				5.56	0	4.56	0.5114
--				5.6	0	4.6	83.5815		--				5.6	0.000840131	4.6	1.17005		--				5.6	0	4.6	0.44178
--				5.64	0	4.64	86.605		--				5.64	0.000221467	4.64	1.13948		--				5.64	0	4.64	0.36493
--				5.68	0	4.68	89.6874		--				5.68	0.000108326	4.68	1.12178		--				5.68	0	4.68	0.3063
--				5.72	0	4.72	92.9121		--				5.72	1.9258e-05	4.72	1.10012		--				5.72	0	4.72	0.25094
--				5.76	0	4.76	96.2657		--				5.76	0	4.76	1.0764		--				5.76	0	4.76	0.19876
--				5.8	0	4.8	99.5819		--				5.8	0	4.8	1.06757		--				5.8	0	4.8	0.14689
--				5.84	0	4.84	102.985		--				5.84	0	4.84	1.04777		--				5.84	0	4.84	0.10803
--				5.88	0	4.88	106.268		--				5.88	0	4.88	1.03283		--				5.88	0	4.88	0.07414
--				5.92	0	4.92	109.407		--				5.92	0	4.92	1.0222		--				5.92	0	4.92	0.04947
--				5.96	0	4.96	112.169		--				5.96	0	4.96	1.01159		--				5.96	0	4.96	0.03165
--				6	0	5	114.582		--				6	0	5	1.00539		--				6	0	5	0.01825
--				6.04	0	5.04	116.329		--				6.04	0	5.04	0.98834		--				6.04	0	5.04	0.01069
--				6.08	0	5.08	117.098		--				6.08	0	5.08	0.97138		--				6.08	0	5.08	0.00571
--				6.12	0	5.12	116.421		--				6.12	0	5.12	0.95424		--				6.12	0	5.12	0.00285
--				6.16	0	5.16	114.304		--				6.16	0	5.16	0.93575		--				6.16	0	5.16	0.000885869
--				6.2	0	5.2	110.399		--				6.2	0	5.2	0.91687		--				6.2	0	5.2	0.000377939
--				6.24	0	5.24	104.32		--				6.24	0	5.24	0.89515		--				6.24	0	5.24	0.00014925
--				6.28	0	5.28	96.2185		--				6.28	0	5.28	0.87421		--				6.28	0	5.28	2.64798e-05
--				6.32	0	5.32	86.5624		--				6.32	0	5.32	0.84587		--				6.32	0	5.32	0
--				6.36	0	5.36	75.7557		--				6.36	0	5.36	0.81548		--				6.36	0	5.36	0
--				6.4	0	5.4	64.5198		--				6.4	0	5.4	0.76104		--				6.4	0	5.4	0
--				6.44	0	5.44	53.3744		--				6.44	0	5.44	0.71772		--				6.44	0	5.44	0
--				6.48	0	5.48	43.0205		--				6.48	0	5.48	0.64507		--				6.48	0	5.48	0
--				6.52	0	5.52	33.7198		--				6.52	0	5.52	0.5558		--				6.52	0	5.52	0
--				6.56	0	5.56	25.693		--				6.56	0	5.56	0.46541		--				6.56	0	5.56	0
--				6.6	0	5.6	19.1606		--				6.6	0	5.6	0.36527		--				6.6	0	5.6	0
--				6.64	0	5.64	14.1615		--				6.64	0	5.64	0.26864		--				6.64	0	5.64	0
--				6.68	0	5.68	10.7839		--				6.68	0	5.68	0.18063		--				6.68	0	5.68	0
--				6.72	0	5.72	8.92365		--				6.72	0	5.72	0.11725		--				6.72	0	5.72	0
--				6.76	0	5.76	8.36256		--				6.76	0	5.76	0.08394		--				6.76	0	5.76	0
--				6.8	0	5.8	8.50392		--				6.8	0	5.8	0.08499		--				6.8	0	5.8	0
--				6.84	0	5.84	8.80605		--				6.84	0	5.84	0.12775		--				6.84	0	5.84	0
--				6.88	0	5.88	8.77396		--				6.88	0	5.88	0.24879		--				6.88	0	5.88	0
--				6.92	0	5.92	8.17097		--				6.92	0	5.92	0.53312		--				6.92	0	5.92	0
--				6.96	0	5.96	7.10266		--				6.96	0	5.96	1.15419		--				6.96	0	5.96	0
--				7	0	6	5.70985		--				7	0	6	2.31041		--				7	0	6	0
--				--		6.04	4.18944		--				--		6.04	4.14479		--				--		6.04	0
--				--		6.08	2.7573		--				--		6.08	6.53198		--				--		6.08	0
--				--		6.12	1.58499		--				--		6.12	8.77195		--				--		6.12	0
--						6.16	0.77211		--						6.16	9.73844		--						6.16	0
--						6.2	0.30032		--						6.2	8.82649		--						6.2	0
--						6.24	0.09116		--						6.24	6.6156		--						6.24	0
--						6.28	0.02015		--						6.28	4.25144		--						6.28	0
--						6.32	0.00302		--						6.32	2.40357		--						6.32	0
--						6.36	0.000353866		--						6.36	1.2072		--						6.36	0
--						6.4	6.49958e-05		--						6.4	0.51908		--						6.4	0
--						6.44	1.20363e-05		--						6.44	0.20057		--						6.44	0
--						6.48	0		--						6.48	0.07012		--						6.48	0
--						6.52	0		--						6.52	0.02346		--						6.52	0
--						6.56	0		--						6.56	0.0068		--						6.56	0
--						6.6	0		--						6.6	0.00177		--						6.6	0
--						6.64	0		--						6.64	0.000399604		--						6.64	0
--						6.68	0		--						6.68	7.70321e-05		--						6.68	0
--						6.72	0		--						6.72	0		--						6.72	0
--						6.76	0		--						6.76	0		--						6.76	0
--						6.8	0		--						6.8	0		--						6.8	0
--						6.84	0		--						6.84	0		--						6.84	0
--						6.88	0		--						6.88	0		--						6.88	0
--						6.92	0		--						6.92	0		--						6.92	0
--						6.96	0		--						6.96	0		--						6.96	0
--						7	0		--						7	0		--						7	0
--						7.04	0		--						7.04	0		--						7.04	0
--						7.08	0		--						7.08	0		--						7.08	0
--						7.12	0		--						7.12	0		--						7.12	0
--						7.16	0		--						7.16	0		--						7.16	0
--						7.2	0		--						7.2	0		--						7.2	0
--						7.24	0		--						7.24	0		--						7.24	0
--						7.28	0		--						7.28	0		--						7.28	0
--						7.32	0		--						7.32	0		--						7.32	0
--						7.36	0		--						7.36	0		--						7.36	0
--						7.4	0		--						7.4	0		--						7.4	0
--						7.44	0		--						7.44	0		--						7.44	0
--						7.48	0		--						7.48	0		--						7.48	0
--						7.52	0		--						7.52	0		--						7.52	0
--						7.56	0		--						7.56	0		--						7.56	0
--						7.6	0		--						7.6	0		--						7.6	0
--						7.64	0		--						7.64	0		--						7.64	0
--						7.68	0		--						7.68	0		--						7.68	0
--						7.72	0		--						7.72	0		--						7.72	0
--						7.76	0		--						7.76	0		--						7.76	0
--						7.8	0		--						7.8	0		--						7.8	0
--						7.84	0		--						7.84	0		--						7.84	0
--						7.88	0		--						7.88	0		--						7.88	0
--						7.92	0		--						7.92	0		--						7.92	0
--						7.96	0		--						7.96	0		--						7.96	0
--						8	0		--						8	0		--						8	0

## Sheet: Figure 3c
Li-Ti3C2Tx			Na-Ti3C2Tx			K-Ti3C2Tx			Cs-Ti3C2Tx			Mg-Ti3C2Tx			Al-Ti3C2Tx
Assembly time	Thickness (nm)	Standard deviation	Assembly time	Thickness (nm)	Standard deviation	Assembly time	Thickness (nm)	Standard deviation	Assembly time	Thickness (nm)	Standard deviation	Assembly time	Thickness (nm)	Standard deviation	Assembly time	Thickness (nm)	Standard deviation
1	15.1042	7.85966	1	6.12288	5.9354	1	8.77434	6.57648	1	35.1108	24.7236	1	83.2809	67.2419	1	95.8171	83.4314
2	18.1825	8.93442	2	11.5808	9.37544	2	10.3736	7.56014	2	42.2291	29.0753	2	89.0478	58.332	2	182.855	125.745
5	56.2185	36.9418	5	38.7888	24.8543	5	90.0648	47.6038	5	443.716	226.316	5	276.367	153.821	5	437.069	243.871
10	100.992	36.389	10	90.4304	31.0489	10	120.135	53.2888	10	621.45	309.134	10	323.314	149.678	10	906.412	476.796
15	247.094	58.4032	15	131.476	39.666	15	257.486	96.3686	15	1783.99	498.402	15	1189.32	724.294	15	1473.05	567.539

## Sheet: Figure 3d
Li-Ti3C2Tx			Na-Ti3C2Tx			K-Ti3C2Tx			Cs-Ti3C2Tx			Mg-Ti3C2Tx			Al-Ti3C2Tx
Assembly time	Sheet resistance (Ohm sq-1)	Standard deviation	Assembly time	Sheet resistance (Ohm sq-1)	Standard deviation	Assembly time	Sheet resistance (Ohm sq-1)	Standard deviation	Assembly time	Sheet resistance (Ohm sq-1)	Standard deviation	Assembly time	Sheet resistance (Ohm sq-1)	Standard deviation	Assembly time	Sheet resistance (Ohm sq-1)	Standard deviation
1	1432.43	315.274	1	1038.33	201.113	1	881.453	423.462	1	492.479	84.0564	1	592.457	293.861	1	273.124	172.424
2	1284.89	264.916	2	509.265	163.277	2	428.154	84.1569	2	204.614	46.5485	2	140.578	60.6987	2	82.4685	30.0645
5	318.354	19.7328	5	226.068	72.3346	5	102.086	21.3568	5	63.2045	18.1796	5	42.1483	23.0418	5	47.0871	5.72851
10	92.2682	8.12648	10	50.2347	9.23846	10	16.4565	5.04584	10	4.20254	0.70347	10	3.22749	3.02414	10	34.4583	3.83841
15	4.7348	0.31356	15	3.76546	0.61874	15	3.23334	0.68645	15	3.43458	0.23487	15	3.14568	0.60568	15	10.1231	0.84568

## Sheet: Figure 4b
Na-Ti3C2Tx@PEEK
1st heating		25th heating		50th heating
Radiation temperature (Tradiation, °C )	Reduction temperature (Treduction, °C )	Radiation temperature (Tradiation, °C )	Reduction temperature (Treduction, °C )	Radiation temperature (Tradiation, °C )	Reduction temperature (Treduction, °C )
51.8	28.8	52.6	29	50.6	30.7
104	34	100.8	34.2	101.1	35.8
150.3	42.3	150.7	43.6	150.2	44.8
202.6	54.5	202.9	57.3	210.6	61.7
253.5	73.7	251.1	77.7	253.6	79.2
302.1	96	302.3	102.4	303.7	104.4
Na-Ti3C2Tx@Kevalr
1st heating		25th heating		50th heating
Radiation temperature (Tradiation, °C )	Reduction temperature (Treduction, °C )	Radiation temperature (Tradiation, °C )	Reduction temperature (Treduction, °C )	Radiation temperature (Tradiation, °C )	Reduction temperature (Treduction, °C )
53.3	27.4	52.3	27.3	52.7	30.1
103.8	33.5	104.3	32.4	102	34.9
150.5	43	150.9	40.6	150.4	44.7
201.6	58.2	204.9	52.9	203.3	59.8
254.2	76.8	252.4	70.3	252.7	81.6
303.9	97.4	303	93.4	304	106.7
352.6	121.8	352.5	120.7	352.8	131.9
401.5	151.6	404.7	153.9	402.3	156.5

## Sheet: Figure 4c
Na-Ti3C2Tx@PEEK			Na-Ti3C2Tx@Kevlar
Heating time (h)	Radiation temperature (Tradiation, °C )	Reduction temperature (Treduction, °C )	Heating time (h)	Radiation temperature (Tradiation, °C )	Reduction temperature (Treduction, °C )
0	299.4	114.4	0	400.7	153.1
2	302.1	116.2	2	399.5	152.6
4	300	116.3	4	401.6	155.1
6	303.4	117.7	6	400.6	153
8	303	117.5	8	400.1	154.3
10	302.2	117.2	10	398.2	154
12	301.6	117.4	12	399.7	155.1
14	300.6	116.5	14	400.3	155.6
16	300	116.5	16	399.8	156.2
18	300.6	116.6	18	402.2	157.9
20	303.7	117.7	20	400.8	157.9
22	302.7	118.2	22	400	157.3
24	300.6	117.1	24	400.2	155.4
26	301.7	117.2	26	400.4	156.1
28	303.9	117.8	28	403.6	156.5
30	304.5	118	30	400.4	158
32	304.7	117.8	32	404	160
34	303.9	117.8	34	401.7	160.3
36	302.9	117.8	36	403	159.1
38	301.1	117.2	38	403.3	160.5
40	300.7	116.9	40	404.4	157.4
42	304	117.5	42	401.7	156.9
44	304.7	118	44	402.8	159.8
46	302.7	116.8	46	404.8	158.8
48	300.9	117.2	48	401.2	158

## Sheet: Figure 4e
	IR camera			Thermal couple
	1 V	4 V	8 V	4 V	8 V
Joule heating time (s)	Temperature (°C)	Temperature (°C)	Temperature (°C)	Temperature (°C)	Temperature (°C)
0	23.3	26.3	28.3	27.1	44.2
10	24.6	42.5	105.1	43.9	125.4
20	25.2	52.4	147	55.3	161
30	25.6	57.5	161.4	60.2	174.9
40	25.9	60.9	167.5	63.3	180.2
50	26.4	62.4	171.6	65.6	186.2
60	26.6	64.1	175.2	67.2	187.3
70	27	66.1	176.2	67.9	191
80	27	66.9	176.1	68.8	192.1
90	27.1	68	182.9	68.9	192.7
100	27.2	70.6	181.3	69.4	197
110	26.3	70.5	183.3	70.2	199.1
120	26.1	71.2	186.1	70.2	199.7
130	26.3	73.3	187.8	70.3	199.8
140	26.5	73.3	188.7	70.8	201.4
150	26.7	73.5	189.5	71.1	203.6
160	26.9	73.1	188.7	71.3	205.6
170	27	73.7	192.3	71.7	206.3
180	27.4	75.2	192.9	71.7	205.1
190	27.3	60.3	126.1	62.2	160.6
200	26.1	43.4	78.8	48.9	112.4
210	26	37.5	62.9	42.2	86.8
220	25.7	34.4	56.5	37.3	72.3
230	25.7	32.7	53.5	35.4	64.9
240	25.7	32.2	52.3	33.9	60.6
250	25.5	31.5	50.7	33.1	57.2
260	25.7	31.3	49.6	32.6	54.7
270	25.1	30.9	47.2	32.1	52.8
280	25.4	30.9	46.2	31.5	50.6
290	25.4	30.2	45	30.9	49.1
300	25.4	30.2	44	30.7	47.5

## Sheet: Figure 4f
Joule heating time (s)	Temperature (°C)
0	69.8
10	73.3
20	74.2
30	74.7
40	75.3
50	75.7
60	75.9
70	76.4
80	75.9
90	76.9
100	75.7
110	77.3
120	77.2
130	76.7
140	77
150	77.1
160	77.3
170	78
180	78.1
190	78
200	78.9
210	78.3
220	77.9
230	78.9
240	79.4

## Sheet: Figure 4g
Bending cycles	Radiation temperature (Tradiation, °C )	Reduction temperature (Treduction, °C )		Bending cycles	Sheet resistance (Ohm sq-1)	Standard deviation
0	400.7	151		0	2.73944	0.51388
50	399.8	151.8		50	3.78917	0.46456
100	400.4	152.3		100	4.13136	0.44661
150	406.9	152.9		150	4.54452	0.77732
200	400.9	151.5		200	4.48682	0.65253
250	399.1	150		250	4.53766	1.25846
300	400.9	152		300	4.86144	0.45688
350	400.9	151.9		350	5.22356	0.80091
400	403.4	152.3		400	4.86586	1.27056
450	401	151.2		450	4.62484	0.85366
500	401.3	150.3		500	4.64285	0.74618
550	403.7	150.7		550	4.52387	0.91343
600	401	151.5		600	4.27176	0.66481
650	401.5	152.9		650	4.85223	1.08397
700	402.2	154.1		700	4.85543	0.98233
750	402.2	152.4		750	6.37542	0.79723
800	403.8	154.8		800	5.99329	0.77846
850	403.3	155.9		850	6.35089	1.34307
900	401.6	154.2		900	5.97554	1.35364
950	401.4	153.7		950	5.96686	1.19666
1000	405.1	155.1		1000	6.66317	0.59401
1050	395.8	155.9		1050	6.53109	0.77715
1100	400.3	154.4		1100	6.92287	0.96697
1150	403.1	155.1		1150	7.36178	1.50558
1200	400.8	155.5		1200	6.81152	1.25681
1250	402	154.6		1250	7.21191	1.00861
1300	404.5	155		1300	6.65878	0.80687
1350	397.5	156.3		1350	6.23234	0.88756
1400	405.6	155.5		1400	7.39257	1.54348
1450	406.1	156.9		1450	6.80637	2.18702
1500	404.2	156		1500	7.6494	1.4001
1550	402.1	156.3		1550	7.71301	1.54504
1600	401.2	155.9		1600	6.22378	1.36588
1650	403.2	155.4		1650	7.04733	1.22009
1700	402.9	155.8		1700	7.64915	1.09561
1750	399.6	157.9		1750	7.72158	1.05504
1800	400.5	158.3		1800	8.14925	1.71678
1850	406.9	159.6		1850	7.32311	1.23978
1900	398.7	157.9		1900	7.77101	1.80813
1950	398.1	157.9		1950	8.32686	1.34989
2000	400.1	157.3		2000	8.32627	1.65756

## Sheet: Figure 4h
	Na-Ti3C2Tx@PEEK				Na-Ti3C2Tx@Kevlar
	Washing time (h)	Sheet resistance (Ohm sq-1)	Standard deviation		Washing time (h)	Sheet resistance (Ohm sq-1)	Standard deviation
DI water	0	4.38572	0.50347		0	2.46485	0.71538
	1	4.83787	0.32786		1	2.53817	0.41385
	168	36.4685	1.0467		168	30.1126	1.22487
IPA	0	4.12975	0.82348		0	2.82351	0.61235
	1	4.50537	0.27562		1	3.12357	0.72837
	168	53.7486	2.23647		168	45.2035	2.42781
Synthrapol	0	3.42347	0.6235		0	2.62358	0.60351
	1	4.22364	1.10357		1	2.91753	1.3357
	168	82.3562	1.34563		168	86.5035	1.73481

[truncated: 14 more sheets: Figure 4k, Figure S1, Figure S5, Figure S9, Figure S10, Figure S15, Figure S16, Figure S17, Figure S18, Figure S19, Figure S20, Figure S21, Figure S23, Figure S24]
